# Supplementary material for: Probiotics for Mild Cognitive Impairment and Alzheimer’s Disease: A Systematic Review and Meta-Analysis
Source: Foods. 2021 Jul 20;10(7):1672. doi: 10.3390/foods10071672 (PMC8303183; doi:10.3390/foods10071672)
Supplement: Supplementary file 1 [file foods-10-01672-s001.zip]

Archive with 2 entries (2 files):
- Supplementary S1  Details of searching strategy and screening process.pdf
- TableS1 PRISMA checklist.pdf
